# Supplementary material for: A Functional Indel Polymorphism Within MIR155HG Is Associated With Sudden Cardiac Death Risk in a Chinese Population
Source: Front Cardiovasc Med. 2021 May 31;8:671168. doi: 10.3389/fcvm.2021.671168 (PMC8200405; doi:10.3389/fcvm.2021.671168)
Supplement: Supplementary file 3 [file Table_3.XLSX]

## Sheet: CONTROL
ID	AGE	GENDER	GENOTYPE	BMI
1	34	1	1	23.01
2	18	1	2	17.8
3	53	1	3	25.45
4	74	1	2	23.98
5	55	1	2	23.15
6	20	1	2	19.53
7	43	1	1	23.9
8	53	1	1	24.98
9	35	1	1	23.68
10	16	1	1	19.5
11	59	1	2	26.19
12	39	1	1	23.84
13	37	1	1	24.01
14	41	1	2	27.85
15	34	1	1	22.99
16	81	2	3	22.89
17	37	1	1	19.99
18	41	1	2	27.98
19	47	1	3	23.1
20	82	2	3	23.08
21	67	1	2	25.19
22	59	1	2	26.36
23	37	1	2	19.56
24	24	1	2	23.56
25	24	1	2	23.3
26	59	1	2	26.89
27	29	1	1	20.12
28	49	1	1	23.69
29	41	1	2	27.56
30	59	1	1	25.99
31	53	1	1	26.01
32	47	1	3	22.13
33	37	1	1	18.99
34	67	1	2	25.98
35	57	1	2	23.56
36	47	1	3	22.15
37	53	1	3	18.14
38	81	2	2	21.82
39	43	1	1	23.5
40	53	1	1	18.46
41	49	1	1	26.32
42	53	1	1	18.68
43	67	1	2	24.56
44	56	1	2	22.89
45	35	1	1	23.88
46	43	1	1	23.66
47	53	1	1	19.78
48	39	1	1	23.56
49	45	1	1	24.99
50	67	1	2	24.98
51	39	1	1	23.24
52	47	1	3	22.08
53	29	1	1	20.11
54	21	1	2	18.88
55	34	1	1	22.59
56	49	1	2	26.38
57	53	1	3	17.99
58	53	1	3	17.32
59	35	1	1	23.58
60	45	1	1	24.98
61	34	1	1	27.45
62	75	1	2	25.9
63	39	1	1	23.15
64	37	1	1	20.05
65	43	1	1	23.78
66	45	1	1	24.89
67	76	1	2	30.25
68	43	1	1	22.98
69	47	1	3	22.09
70	80	2	3	22.56
71	37	1	1	20.11
72	24	1	2	23.54
73	35	1	1	22.98
74	49	1	2	26.34
75	37	1	1	20.88
76	29	1	1	19.44
77	29	1	1	19.23
78	37	1	1	20.85
79	56	1	2	22.75
80	18	1	2	18.45
81	73	1	2	24.59
82	39	1	1	25.59
83	29	1	1	18.95
84	24	1	2	22.58
85	76	1	2	29.41
86	37	1	2	20.46
87	37	1	1	20.11
88	80	2	1	22.13
89	59	1	2	25.98
90	49	1	1	26.39
91	35	1	1	22.56
92	67	1	2	25.68
93	41	1	2	27.44
94	53	1	3	17.25
95	34	1	1	27.56
96	41	1	2	22.13
97	56	1	2	24
98	45	1	1	24.78
99	24	1	2	21.98
100	45	1	1	24.88
101	32	1	3	24.56
102	49	1	2	26.41
103	48	1	1	22.89
104	49	1	1	27.56
105	47	1	3	22.16
106	32	1	1	24.55
107	53	1	1	18.45
108	44	1	3	22.39
109	48	1	1	28.33
110	48	1	2	28.34
111	61	1	1	19.9
112	49	1	2	27.58
113	46	1	2	24.15
114	46	1	2	24.05
115	49	1	2	27.59
116	43	1	3	25.6
117	56	1	1	26.28
118	56	1	1	26.99
119	44	1	3	22.41
120	61	1	1	19.8
121	49	1	2	27.55
122	78	2	1	25.99
123	50	1	2	18.49
124	48	1	1	28.56
125	44	1	2	22.56
126	70	1	2	21.25
127	47	1	2	23.88
128	32	1	1	23.56
129	71	1	3	23.56
130	53	1	1	16.56
131	46	1	1	24.06
132	71	1	2	23.88
133	59	1	1	31.74
134	53	1	1	17.89
135	49	1	1	27.49
136	48	1	1	28.37
137	69	2	3	22.89
138	69	2	2	22.15
139	78	2	1	24.99
140	56	1	1	27.56
141	32	1	1	23.89
142	49	1	1	21.82
143	61	1	2	18.98
144	46	1	2	26.15
145	56	1	1	25.89
146	49	1	3	21.56
147	49	1	1	21.88
148	49	1	2	21.68
149	56	1	3	26.13
150	32	1	3	22.99
151	76	2	2	27.15
152	69	2	2	21.89
153	44	1	2	22.54
154	48	1	2	28.29
155	61	1	2	20.12
156	47	1	2	23.89
157	50	1	2	18.11
158	50	1	1	18.59
159	69	2	2	19.86
160	61	1	1	20.11
161	59	1	1	31.25
162	48	1	1	26.75
163	56	1	1	23.76
164	49	1	3	21.68
165	59	1	1	30.99
166	78	2	1	24.15
167	49	1	1	28.23
168	48	1	2	26.89
169	48	1	1	26.77
170	59	1	1	32.15
171	53	1	1	29.86
172	46	1	3	26.12
173	77	2	1	27.12
174	49	1	2	28.16
175	53	1	1	30.12
176	56	1	2	23.86
177	49	1	2	28.55
178	68	2	2	23.16
179	70	1	1	21.56
180	70	1	2	20.89
181	49	1	2	28.69
182	59	1	2	31.56
183	56	1	1	23.45
184	47	1	1	23.54
185	50	1	1	18.65
186	56	1	1	22.89
187	56	1	1	24.15
188	48	1	2	26.69
189	47	1	1	23.82
190	50	1	1	17.98
191	59	1	2	29.37
192	49	1	1	28.78
193	70	1	1	20.15
194	50	1	1	25.09
195	80	1	2	22.62
196	41	2	1	22.15
197	32	1	1	23.14
198	70	1	1	24.31
199	77	1	1	25.51
200	96	2	1	21.88
201	42	1	1	24.89
202	57	1	3	23.22
203	27	1	2	19.56
204	34	1	2	27.89
205	58	1	2	30.1
206	63	2	1	22.18
207	49	1	2	26.68
208	69	2	1	19.58
209	54	1	1	20.1
210	55	1	1	24.52
211	51	1	1	26.01
212	35	1	2	20.08
213	65	2	2	26.89
214	49	1	1	25.95
215	39	1	1	25.36
216	46	1	1	26.13
217	44	1	1	22.15
218	36	1	1	23.88
219	35	1	2	20.58
220	59	1	2	29.33
221	51	1	1	25.68
222	49	1	2	26.89
223	46	1	2	26.45
224	66	1	3	22.32
225	27	1	1	21.05
226	54	1	1	20.15
227	58	1	1	30.12
228	44	1	1	21.54
229	42	1	1	24.12
230	61	1	3	23.15
231	66	1	1	22.89
232	27	1	1	20.55
233	51	1	1	25.99
234	48	1	2	26.72
235	67	2	1	23.05
236	30	1	1	24.56
237	49	1	1	27.24
238	40	1	2	23.58
239	49	1	2	26.35
240	67	1	2	23.13
241	69	1	1	18.89
242	62	1	2	24.56
243	49	1	1	26.3
244	33	1	2	20.83
245	60	2	1	24.27
246	32	1	2	31.59
247	50	1	1	25.45
248	45	1	1	19.99
249	64	1	2	21.56
250	23	1	1	23.49
251	45	1	3	19.68
252	63	2	1	22.18
253	45	1	1	19.66
254	49	1	1	26.35
255	62	1	2	24.58
256	30	1	2	24.67
257	27	1	1	22.35
258	46	1	2	26.01
259	42	1	1	24.33
260	77	1	1	25.21
261	35	1	1	20.48
262	64	1	1	21.15
263	52	2	1	27.56
264	48	1	3	26.01
265	51	1	1	20.53
266	44	2	1	21.55
267	51	1	1	20.11
268	64	1	2	21.89
269	62	1	2	24.33
270	70	1	1	24.33
271	44	1	1	21.49
272	31	1	2	23.63
273	50	1	2	25.11
274	36	1	3	22.98
275	52	1	2	24.87
276	69	2	3	20.12
277	57	1	2	22.89
278	33	1	1	20.48
279	31	1	1	23.58
280	46	1	3	22.06
281	70	1	2	24.28
282	49	1	1	25.89
283	26	1	2	21.9
284	44	1	1	21.53
285	31	1	2	24.15
286	36	1	2	23.85
287	49	1	1	27.1
288	31	1	2	24.53
289	55	1	1	24.89
290	54	1	1	22.54
291	58	1	1	31.25
292	49	1	1	26.35
293	50	1	1	24.58
294	61	1	1	23.58
295	53	1	1	30.15
296	52	1	1	24.12
297	37	1	1	20.23
298	63	2	1	22.01
299	48	1	1	26.13
300	61	1	3	24.01
301	53	1	2	29.15
302	76	1	1	27.69
303	74	2	1	22.45
304	62	1	1	23.89
305	42	1	2	23.2
306	30	2	1	25.56
307	69	1	2	20.01
308	66	1	1	22.45
309	75	1	2	25.78
310	38	2	2	21.56
311	62	1	2	25.89
312	68	1	2	23.58
313	40	1	2	23.99
314	52	2	2	25.12
315	55	1	1	24.99
316	54	1	2	22.55
317	40	1	1	23.01
318	49	1	3	23.15
319	66	1	2	22.1
320	51	1	2	19.03
321	73	2	1	24.88
322	49	1	2	23.22
323	49	1	2	22.89
324	42	1	2	23.56
325	51	1	2	20.99
326	50	1	1	26.12
327	62	1	2	27.24
328	58	1	2	29.85
329	40	1	2	24.44
330	67	1	1	22.59
331	41	2	1	22.05
332	62	1	1	27.27
333	40	1	3	24.56
334	51	1	1	21.12
335	40	1	1	24.89
336	61	1	1	22.98
337	23	1	2	22.45
338	31	1	2	22.89
339	31	1	1	20.66
340	61	1	1	22.56
341	61	1	1	27.41
342	61	1	2	27.89
343	44	2	1	21.54
344	69	1	1	21.97
345	35	1	1	20.69
346	75	1	1	25.12
347	54	1	2	21.89
348	53	1	1	28.99
349	70	1	1	24.89
350	58	1	2	29.56
351	25	1	2	23.05
352	62	1	2	26.89
353	29	1	3	17.96
354	62	1	2	28.01
355	57	1	1	22.51
356	44	1	2	20.56
357	65	1	1	28.07
358	36	1	1	23.44
359	52	1	2	23.99
360	49	1	1	23.98
361	48	1	2	26.41
362	57	1	1	20.34
363	45	1	2	18.99
364	55	1	2	23.99
365	44	1	1	20.55
366	67	1	1	22.98
367	44	1	2	20.49
368	34	1	1	27.56
369	64	1	1	21.55
370	67	1	2	23.56
371	50	1	3	24.26
372	69	1	2	21.58
373	69	1	1	21.56
374	49	1	2	24.05
375	46	1	2	22.05
376	61	1	2	26.89
377	38	1	1	21.88
378	30	1	1	23.98
379	34	1	1	26.99
380	62	1	1	27.12
381	24	1	1	23.01
382	61	1	1	27.55
383	85	1	2	22.31
384	66	1	2	21.98
385	60	1	2	24.59
386	57	1	1	20.13
387	63	2	1	23.08
388	61	1	2	28.56
389	51	1	2	31.25
390	50	1	1	24.11
391	75	1	1	24.98
392	76	1	2	27.39
393	53	1	1	21.5
394	55	1	1	25.15
395	32	1	1	31.68
396	23	1	2	21.96
397	54	1	1	21.88
398	54	1	1	23.02
399	55	1	1	20.11
400	74	2	2	22.56
401	54	1	1	22.61
402	46	1	1	22.03
403	60	1	1	24.66
404	34	1	2	21.36
405	53	1	3	21.56
406	62	1	1	24.31
407	42	1	1	23.58
408	51	1	2	30.89
409	52	1	2	24.25
410	31	1	1	20.19
411	74	1	1	22.89
412	30	2	2	24.12
413	28	1	1	19.56
414	25	1	1	21.59
415	68	1	1	22.98
416	41	1	2	22.89
417	50	1	1	24.89
418	68	1	2	24.25
419	38	1	1	21.45
420	44	2	1	20.48
421	44	1	1	20.62
422	77	2	1	25.36
423	48	1	1	26.01
424	43	1	1	25.56
425	70	1	1	25.15
426	69	1	2	21.89
427	30	2	3	22.56
428	58	1	2	23.37
429	62	1	1	24.25
430	46	1	2	22.08
431	46	1	1	22.1
432	74	2	2	22.12
433	66	1	1	27.79
434	50	1	1	25.06
435	49	1	1	24.69
436	43	1	3	25.63
437	69	1	1	21.56
438	65	1	2	28.56
439	49	1	2	24.56
440	50	1	2	25.12
441	63	1	1	21.89
442	46	1	2	25.66
443	38	1	1	20.98
444	56	1	1	23.86
445	64	1	2	21.05
446	34	1	1	20.99
447	48	1	1	26.02
448	51	1	2	31.99
449	66	1	3	27.88
450	67	1	1	24.9
451	76	1	1	27.25
452	45	1	1	19.53
453	49	1	1	23.89
454	66	1	2	27.6
455	65	1	2	28.99
456	64	1	1	26.32
457	31	1	1	19.89
458	39	2	1	25.66
459	67	1	2	24.58
460	57	1	1	19.85
461	48	1	1	27.72
462	58	1	1	23.44
463	52	1	2	28.28
464	59	1	2	29.12
465	34	1	1	21.58
466	47	1	1	23.87
467	61	1	1	24.36
468	52	2	1	27.15
469	64	2	2	26.55
470	53	1	1	21.88
471	49	1	1	23.99
472	39	2	1	25.48
473	48	1	2	27.23
474	70	1	1	25.34
475	50	1	1	24.3
476	33	1	1	19.98
477	44	1	1	21.23
478	46	1	1	25.67
479	67	2	1	25.18
480	63	1	1	24.87
481	70	2	1	25.89
482	35	1	2	19.89
483	50	1	1	24.12
484	62	1	1	24.56
485	79	1	3	20.85
486	70	1	1	26.12
487	36	1	2	25.51
488	40	1	1	23.98
489	87	2	2	20.41
490	47	1	1	17.28
491	62	1	1	24.12
492	57	1	2	21.56
493	49	1	1	25.12
494	46	1	1	25.49
495	87	2	2	20.07
496	51	1	1	32.01
497	48	1	1	27.75
498	46	1	2	25.59
499	43	1	1	25.88
500	49	1	2	25.39
501	58	1	1	23.98
502	50	1	1	24.89
503	32	1	3	30.99
504	61	1	1	24.36
505	49	1	1	25.69
506	34	1	1	21.56
507	28	1	2	19.58
508	50	1	1	24.99
509	50	1	1	23.99
510	52	1	2	28.98
511	27	2	1	22.058
512	67	2	1	24.02
513	57	1	1	21.55
514	60	1	2	23.89
515	50	1	2	23.73
516	62	1	2	23.89
517	61	1	3	24.89
518	28	1	2	19.54
519	63	1	2	25.89
520	38	1	2	20.99
521	63	1	1	24.55
522	57	1	2	22.38
523	31	1	1	21.58
524	52	1	2	27.98
525	86	1	1	21.82
526	46	1	1	25.71
527	49	1	1	26.68
528	38	1	1	21.16
529	73	1	2	24.39
530	34	1	1	21.55
531	39	1	2	25.35
532	61	1	1	23.66
533	85	1	1	22.45
534	70	1	2	24.58
535	38	1	2	21.16
536	30	1	1	22.89
537	31	1	1	21.06
538	60	1	1	23.99
539	47	1	2	17.25
540	72	1	2	23.85
541	59	1	1	28.89
542	53	1	1	20.9
543	31	1	1	26.96
544	47	1	1	17.28
545	53	1	1	22.1
546	76	1	3	26.89
547	49	1	1	24.98
548	50	1	1	23.75
549	49	1	1	25.69
550	61	1	2	25.24
551	51	1	2	30.98
552	58	1	1	22.98
553	90	2	1	21.56
554	47	1	1	17.26
555	26	1	2	22.9
556	44	2	1	21.22
557	37	1	1	19.12
558	44	1	1	21.28
559	57	1	1	22.34
560	42	1	1	23.12
561	36	1	1	25.55
562	48	1	1	27.89
563	41	1	2	22.75
564	44	1	1	21.19
565	62	1	1	26.41
566	47	1	2	17.21
567	54	1	2	22.56
568	72	1	2	22.99
569	41	1	1	27.89
570	61	1	2	25.87
571	34	1	1	24.2
572	49	1	2	28.78
573	68	1	1	24.56
574	40	1	2	25.01
575	41	1	1	27.85
576	61	1	2	25.99
577	40	1	2	22.07
578	70	1	2	23.99
579	46	1	1	23.07
580	48	1	1	27.56
581	52	1	3	29.45
582	77	1	2	24.99
583	54	1	1	21.99
584	50	1	1	23.99
585	50	1	1	22.29
586	40	1	1	22.1
587	53	1	1	20.85
588	50	1	1	22.98
589	52	1	1	21.32
590	51	1	3	29.54
591	54	1	1	23.56
592	70	2	1	27.24
593	31	1	1	26.99
594	42	1	1	23.74
595	69	1	2	24.47
596	57	1	1	22.15
597	25	1	3	21.68
598	52	1	2	21.58
599	44	1	2	21.33
600	55	1	2	20.59
601	68	1	1	22.33
602	61	1	2	26.56
603	36	1	2	25.99
604	74	2	1	23.89
605	55	1	1	20.99
606	61	1	1	24.98
607	50	1	1	24.68
608	48	1	1	23.82
609	49	1	1	29.56
610	44	1	3	25
611	34	1	2	24.58
612	57	1	2	21.89
613	61	1	1	25.12
614	33	1	1	19.56
615	30	2	1	21.99
616	58	1	1	24.15
617	41	1	2	27.14
618	65	1	1	27.56
619	49	1	1	29.45
620	36	1	2	24.98
621	70	2	1	27.35
622	40	1	1	22.89
623	78	1	2	21.41
624	58	1	2	27.78
625	61	1	2	26.29
626	44	1	2	25.06
627	66	1	2	26.89
628	33	1	1	22.15
629	41	1	3	27.56
630	50	1	3	24.56
631	77	1	2	26.12
632	66	1	1	28.15
633	65	2	1	27.55
634	52	1	3	20.98
635	36	1	1	24.89
636	45	1	1	23.77
637	61	1	1	26.33
638	31	1	1	27.23
639	42	1	2	21.1
640	61	1	2	26.87
641	26	1	1	23.02
642	25	1	2	22.56
643	52	1	2	22.12
644	69	1	2	24.58
645	66	1	2	24.32
646	49	1	1	28.77
647	84	1	1	22.56
648	60	1	1	23.28
649	64	2	2	26.45
650	34	1	1	23.89
651	60	1	2	23.69
652	50	1	1	23.89
653	45	1	2	23.74
654	53	1	2	20.98
655	54	1	1	22.89
656	40	1	1	21.98
657	62	1	1	26.12
658	37	1	1	19.25
659	59	1	1	28.15
660	45	1	1	23.77
661	55	1	1	19.89
662	31	1	2	25.56
663	51	1	2	28.98
664	30	2	1	21.89
665	70	1	1	28.46
666	79	1	1	22.16
667	45	1	1	23.78
668	37	1	2	19.56
669	44	2	1	25.12
670	39	1	1	23.24
671	78	1	1	21.56
672	43	1	1	25.51
673	70	1	2	28.02
674	57	1	1	23.15
675	27	2	2	23.01
676	39	1	1	23.15
677	47	1	1	22.86
678	38	1	1	21.58
679	50	1	1	22.89
680	40	1	2	23.01
681	50	1	1	25.16
682	61	1	1	26.99
683	50	1	1	21.18
684	26	1	2	20.25
685	41	1	2	27.35
686	75	2	2	26.12
687	49	1	1	28.12
688	85	1	1	21.89
689	70	2	1	27.56
690	24	1	1	22.51
691	64	2	1	26.89
692	44	1	1	25.05
693	36	1	3	23.15
694	61	1	1	26.02
695	48	1	1	23.45
696	67	1	2	25.16
697	75	2	1	27.42
698	54	1	1	22.13
699	60	1	1	22.98
700	50	1	2	20.55
701	50	1	3	20.14
702	70	1	1	25.38
703	49	1	1	26.97
704	55	1	1	20.94
705	35	1	1	18.23
706	26	1	1	20.05
707	66	1	1	24.56
708	49	1	2	26.48
709	49	1	1	26.12
710	49	1	1	27.23
711	35	1	2	18.15
712	49	1	1	25.99
713	52	2	2	21.56
714	36	1	1	23.26
715	42	1	1	21.89
716	35	1	1	18.29
717	62	1	2	26.13
718	60	1	3	22.56
719	46	1	1	23.05
720	57	1	2	23.25
721	31	1	1	25.89
722	46	1	3	23.11
723	61	1	2	22.58
724	57	1	2	23.69
725	31	1	2	23.66
726	55	1	1	23.15
727	62	1	2	25.89
728	52	2	2	27.11
729	45	1	2	23.78
730	77	1	1	25.43
731	49	1	1	24.78
732	41	1	1	24.4
733	54	1	2	22.59
734	50	1	2	21.89
735	46	1	2	23.09
736	42	1	1	21.05
737	88	2	3	19.18
738	31	1	2	23.89
739	52	1	2	27.89
740	50	1	2	22
741	54	1	3	22.48
742	32	1	1	32.99
743	51	1	1	29.56
744	58	1	2	27.55
745	70	2	1	25.46
746	35	1	3	18.99
747	57	1	1	24.02
748	31	1	1	23.45
749	50	1	3	26.52
750	61	1	1	22.56
751	34	1	1	23.56
752	27	2	1	21.56
753	42	1	1	20.98
754	42	1	2	22.01
755	54	1	1	21.99
756	61	1	2	22.59
757	66	1	3	24.15
758	34	1	1	24.58
759	70	1	2	25.12
760	25	1	2	22.4
761	47	1	1	22.84
762	49	1	1	24.89
763	40	1	2	27.86
764	69	1	3	25.68
765	49	1	2	24.55
766	69	1	1	23.98
767	37	1	1	18.89
768	62	1	1	27.15
769	49	1	1	24.12
770	66	1	1	24.09
771	52	1	2	27.55
772	50	1	3	26.35
773	35	1	2	17.98
774	49	1	1	25.01
775	37	1	2	19.66
776	57	1	2	22.68
777	49	1	1	25.54
778	27	2	2	22.56
779	41	1	1	24.5
780	63	1	1	24.15
781	30	1	1	23.25
782	61	1	3	22.01
783	32	1	3	32.48
784	38	1	2	21.25
785	36	1	1	23.87
786	52	1	1	26.98
787	77	1	1	25.46
788	58	1	1	26.99
789	55	1	1	23.56
790	58	1	3	29.45
791	36	1	2	22.99
792	51	1	2	29.99
793	49	1	2	25.12
794	28	1	2	18.54
795	61	1	2	22.38
796	38	1	1	21.64
797	70	1	1	25.09
798	49	1	2	26.68
799	35	1	1	23.78
800	63	2	2	24.02
801	53	1	1	20.26
802	52	1	2	26.88
803	72	1	2	24.18
804	32	1	1	20.56
805	52	1	1	25.89
806	23	1	3	24.56
807	49	1	2	25.01
808	47	1	1	22.81
809	31	1	1	22.99
810	38	1	1	23.91
811	52	1	1	25.88
812	49	1	1	24.99
813	33	1	2	22.46
814	66	1	2	25.12
815	57	1	2	23
816	48	1	1	23.44
817	44	1	3	25.01
818	45	1	2	24.01
819	69	1	2	23.56
820	58	1	1	27.56
821	24	1	1	22.89
822	75	2	1	27.45
823	45	1	2	24
824	70	1	1	24.98
825	60	1	2	24.01
826	47	1	2	22.79
827	70	1	1	23.81
828	69	1	1	20.92
829	48	1	1	23.79
830	68	1	1	22.31
